# Supplementary material for: Keys to world Charipinae (Hymenoptera, Cynipoidea, Figitidae)
Source: Zookeys. 2019 Feb 6;(822):79–139. doi: 10.3897/zookeys.822.30151 (PMC6374356; doi:10.3897/zookeys.822.30151)
Supplement: XML Treatment for Alloxysta [file zookeys.822.30151-treatment1.xml]

<!DOCTYPE tp:taxon-treatment
  PUBLIC "-//TaxonX//DTD Taxonomic Treatment Publishing DTD v0 20100105//EN" "tax-treatment-NSO.dtd">
<tp:taxon-treatment xmlns:tp="http://www.plazi.org/taxpub"><tp:treatment-meta><kwd-group><label>Taxon classification</label><kwd><named-content xmlns:xlink="http://www.w3.org/1999/xlink" content-type="kingdom">Animalia</named-content></kwd><kwd><named-content xmlns:xlink="http://www.w3.org/1999/xlink" content-type="order">Hymenoptera</named-content></kwd><kwd><named-content xmlns:xlink="http://www.w3.org/1999/xlink" content-type="family">Figitidae</named-content></kwd></kwd-group><mixed-citation publication-type="journal"><person-group><name><surname>Ferrer-Suay</surname><given-names>Mar</given-names></name><name><surname>elfa</surname><given-names>Jesús</given-names></name><name><surname>Pujade-Villar</surname><given-names>Juli</given-names></name></person-group><article-title>Keys to world <tp:taxon-name><tp:taxon-name-part taxon-name-part-type="subfamily">Charipinae</tp:taxon-name-part></tp:taxon-name> (<tp:taxon-name><tp:taxon-name-part taxon-name-part-type="order">Hymenoptera</tp:taxon-name-part></tp:taxon-name>, <tp:taxon-name><tp:taxon-name-part taxon-name-part-type="superfamily">Cynipoidea</tp:taxon-name-part></tp:taxon-name>, <tp:taxon-name><tp:taxon-name-part taxon-name-part-type="family">Figitidae</tp:taxon-name-part></tp:taxon-name>)</article-title><source>Zookeys</source><day>6</day><month>2</month><year>2019</year><volume>2019</volume><issue>822</issue><fpage>79</fpage><lpage>139</lpage><pub-id pub-id-type="doi">10.3897/zookeys.822.30151</pub-id></mixed-citation></tp:treatment-meta><tp:nomenclature><tp:taxon-name>
              <tp:taxon-name-part taxon-name-part-type="genus" reg="Alloxysta">Alloxysta</tp:taxon-name-part>
            </tp:taxon-name><tp:taxon-authority>Förster, 1869</tp:taxon-authority><tp:nomenclature-citation-list><tp:nomenclature-citation><tp:taxon-name>
                  <tp:taxon-name-part taxon-name-part-type="genus" reg="Allotria">Allotria</tp:taxon-name-part>
                </tp:taxon-name><comment>Westwood, 1833: 494. Type: <tp:taxon-name><tp:taxon-name-part taxon-name-part-type="genus" reg="Allotria">Allotria</tp:taxon-name-part><tp:taxon-name-part taxon-name-part-type="species" reg="victrix">victrix</tp:taxon-name-part></tp:taxon-name> Westwood, 1833. Homonym of <tp:taxon-name><tp:taxon-name-part taxon-name-part-type="genus" reg="Allotria">Allotria</tp:taxon-name-part></tp:taxon-name> Hübner, 1823: 280. Synonymized by <xref ref-type="bibr" rid="B44">Hellén (1963</xref>: 8).</comment></tp:nomenclature-citation><tp:nomenclature-citation><tp:taxon-name>
                  <tp:taxon-name-part taxon-name-part-type="genus" reg="Xystus">Xystus</tp:taxon-name-part>
                </tp:taxon-name><comment>Hartig, 1840: 199. Type: <tp:taxon-name><tp:taxon-name-part taxon-name-part-type="genus" reg="Xystus">Xystus</tp:taxon-name-part><tp:taxon-name-part taxon-name-part-type="species" reg="erythrocephalus">erythrocephalus</tp:taxon-name-part></tp:taxon-name> Hartig, 1840. Homonym of <tp:taxon-name><tp:taxon-name-part taxon-name-part-type="genus" reg="Xystus">Xystus</tp:taxon-name-part></tp:taxon-name> Schoenherr, 1826: 310. Synonymized by <xref ref-type="bibr" rid="B44">Hellén (1963</xref>: 8).</comment></tp:nomenclature-citation><tp:nomenclature-citation><tp:taxon-name>
                  <tp:taxon-name-part taxon-name-part-type="genus" reg="Alloxysta">Alloxysta</tp:taxon-name-part>
                </tp:taxon-name><comment>Förster, 1869: 338. Type: <tp:taxon-name><tp:taxon-name-part taxon-name-part-type="genus" reg="Xystus">Xystus</tp:taxon-name-part><tp:taxon-name-part taxon-name-part-type="species" reg="macrophadnus">macrophadnus</tp:taxon-name-part></tp:taxon-name> Hartig, 1841.</comment></tp:nomenclature-citation><tp:nomenclature-citation><tp:taxon-name>
                  <tp:taxon-name-part taxon-name-part-type="genus" reg="Pezophycta">Pezophycta</tp:taxon-name-part>
                </tp:taxon-name><comment>Förster, 1869: 338. Type: <tp:taxon-name><tp:taxon-name-part taxon-name-part-type="genus" reg="Xystus">Xystus</tp:taxon-name-part><tp:taxon-name-part taxon-name-part-type="species" reg="brachypterus">brachypterus</tp:taxon-name-part></tp:taxon-name> Hartig, 1840. Synonymized by <xref ref-type="bibr" rid="B44">Hellén (1963</xref>: 8).</comment></tp:nomenclature-citation><tp:nomenclature-citation><tp:taxon-name>
                  <tp:taxon-name-part taxon-name-part-type="genus" reg="Nephycta">Nephycta</tp:taxon-name-part>
                </tp:taxon-name><comment>Förster, 1869: 338. Type: <tp:taxon-name><tp:taxon-name-part taxon-name-part-type="genus" reg="Nephycta">Nephycta</tp:taxon-name-part><tp:taxon-name-part taxon-name-part-type="species" reg="discreta">discreta</tp:taxon-name-part></tp:taxon-name> Förster, 1869. Synonymized by <xref ref-type="bibr" rid="B44">Hellén (1963</xref>: 8).</comment></tp:nomenclature-citation><tp:nomenclature-citation><tp:taxon-name>
                  <tp:taxon-name-part taxon-name-part-type="genus" reg="Adelixysta">Adelixysta</tp:taxon-name-part>
                </tp:taxon-name><comment>Kierych, 1988: 351. Type: <tp:taxon-name><tp:taxon-name-part taxon-name-part-type="genus" reg="Adelixysta">Adelixysta</tp:taxon-name-part><tp:taxon-name-part taxon-name-part-type="species" reg="sawoniewiczi">sawoniewiczi</tp:taxon-name-part></tp:taxon-name> Kierych, 1988. Synonymized by <xref ref-type="bibr" rid="B54">Menke and Evenhuis (1991</xref>: 150).</comment></tp:nomenclature-citation><tp:nomenclature-citation><tp:taxon-name>
                  <tp:taxon-name-part taxon-name-part-type="genus" reg="Carvercharips">Carvercharips</tp:taxon-name-part>
                </tp:taxon-name><comment>Kovalev, 1994: 413, 414. Type: <tp:taxon-name><tp:taxon-name-part taxon-name-part-type="genus" reg="Alloxysta">Alloxysta</tp:taxon-name-part><tp:taxon-name-part taxon-name-part-type="species" reg="carinata">carinata</tp:taxon-name-part></tp:taxon-name> Carver, 1992. Synonymized by <xref ref-type="bibr" rid="B58">Paretas-Martínez et al. (2007</xref>: 161).</comment></tp:nomenclature-citation></tp:nomenclature-citation-list></tp:nomenclature><tp:treatment-sec sec-type="General features" id="SECID0EAEBG"><title>General features.</title><p><italic>Head.</italic> Transversally ovate, smooth and shiny, slightly wider than high in anterior view.</p><p>Setae found below, between and above toruli, on vertex and multiple setae on the face. Transfacial distance is 0.9–1.3× the height of the compound eye. Malar space is 0.3–0.6× the height of the compound eye (Fig. <xref ref-type="fig" rid="F12">12</xref>[1]).</p><p><italic>Antenna.</italic> Female: 13-segmented, filiform. All antennomers covered with sparse setae (Fig. <xref ref-type="fig" rid="F12">12</xref>[5]). Male: 14-segmented, filiform. All antennomers covered with sparse setae (Fig. <xref ref-type="fig" rid="F12">12</xref>[6]).</p><p><italic>Mesosoma.</italic> Pronotum with scattered setae that are differently distributed, depending on the species, with or without carinae (Fig. <xref ref-type="fig" rid="F12">12</xref>[3]). Mesoscutum is smooth and shiny, round in the dorsal view, with sparse setae. Scutellum is smooth and shiny with scattered setae that are usually more abundant on the apex (Fig. <xref ref-type="fig" rid="F12">12</xref>[8]). Propodeum with multiple setae, with or without carinae; carinae are separated or fused, forming a variably shaped plate (Fig. <xref ref-type="fig" rid="F12">12</xref>[7]).</p><p><italic>Forewing</italic>. Longer than the body, 1.4–1.8× as long as the mesosoma and metasoma together, with dense pubescence; marginal setae present (Fig. <xref ref-type="fig" rid="F12">12</xref>[2]).</p><p><italic>Metasoma.</italic> Anterior region has an incomplete ring of setae, is glabrous at centre and is wider laterally. Metasoma is smooth and shiny, with T3 and T4 clearly separated (Fig. <xref ref-type="fig" rid="F12">12</xref>[4]).</p></tp:treatment-sec><tp:treatment-sec sec-type="distribution" id="SECID0E1FBG"><title>Distribution.</title><p>Cosmopolitan (Ferrer-Suay et al. 2012)</p></tp:treatment-sec><tp:treatment-sec sec-type="host" id="SECID0E6FBG"><title>Hosts.</title><p>Endoparasitoids of <tp:taxon-name><tp:taxon-name-part taxon-name-part-type="subfamily">Aphidiinae</tp:taxon-name-part></tp:taxon-name> (<tp:taxon-name><tp:taxon-name-part taxon-name-part-type="order">Hymenoptera</tp:taxon-name-part></tp:taxon-name>, <tp:taxon-name><tp:taxon-name-part taxon-name-part-type="family">Braconidae</tp:taxon-name-part></tp:taxon-name>) and <tp:taxon-name><tp:taxon-name-part taxon-name-part-type="subfamily">Aphelininae</tp:taxon-name-part></tp:taxon-name> (<tp:taxon-name><tp:taxon-name-part taxon-name-part-type="order">Hymenoptera</tp:taxon-name-part></tp:taxon-name>, <tp:taxon-name><tp:taxon-name-part taxon-name-part-type="family">Braconidae</tp:taxon-name-part></tp:taxon-name>) that are endoparasitoids of aphids (<tp:taxon-name><tp:taxon-name-part taxon-name-part-type="order">Hemiptera</tp:taxon-name-part></tp:taxon-name>, <tp:taxon-name><tp:taxon-name-part taxon-name-part-type="family">Aphididae</tp:taxon-name-part></tp:taxon-name>) (<xref ref-type="bibr" rid="B22">Fergusson 1986</xref>; <xref ref-type="bibr" rid="B54">Menke and Evenhuis 1991</xref>). Found in a variety of hosts (Ferrer-Suay et al. 2012).</p><fig id="F12" position="float" orientation="portrait"><label>Figure 12.</label><caption><p><italic><tp:taxon-name><tp:taxon-name-part taxon-name-part-type="genus" reg="Alloxysta">Alloxysta</tp:taxon-name-part></tp:taxon-name></italic> general features. Head (<bold>1</bold>); fore wing (<bold>2</bold>); pronotum (<bold>3</bold>); metasoma (<bold>4</bold>); female antennae (<bold>5</bold>); male antennae (<bold>6</bold>); propodeum (<bold>7</bold>); mesoscutum (<bold>8</bold>).</p></caption><graphic xmlns:xlink="http://www.w3.org/1999/xlink" xlink:href="zookeys-822-079-g012.jpg" position="float" orientation="portrait" xlink:type="simple" id="oo_262599.jpg"/></fig></tp:treatment-sec><ref-list><ref id="B44"><mixed-citation xmlns:xlink="http://www.w3.org/1999/xlink" xlink:type="simple"><person-group><name name-style="western"><surname>Hellén</surname><given-names>W</given-names></name></person-group> (<year>1963</year>) <article-title>Die Alloxystininen Finnlands (<tp:taxon-name><tp:taxon-name-part taxon-name-part-type="order">Hymenoptera</tp:taxon-name-part></tp:taxon-name>: <tp:taxon-name><tp:taxon-name-part taxon-name-part-type="family">Cynipidae</tp:taxon-name-part></tp:taxon-name>).</article-title><source>Fauna Fennica</source><volume>15</volume>: <fpage>1</fpage>–<lpage>23</lpage>.</mixed-citation></ref><ref id="B54"><mixed-citation xmlns:xlink="http://www.w3.org/1999/xlink" xlink:type="simple"><person-group><name name-style="western"><surname>Menke</surname><given-names>AS</given-names></name><name name-style="western"><surname>Evenhuis</surname><given-names>HH</given-names></name></person-group> (<year>1991</year>) <article-title>North American <tp:taxon-name><tp:taxon-name-part taxon-name-part-type="family">Charipidae</tp:taxon-name-part></tp:taxon-name>: key to genera, nomenclature, species checklists, and a new species of <italic><tp:taxon-name><tp:taxon-name-part taxon-name-part-type="genus">Dilyta</tp:taxon-name-part></tp:taxon-name></italic> Förster (<tp:taxon-name><tp:taxon-name-part taxon-name-part-type="order">Hymenoptera</tp:taxon-name-part></tp:taxon-name>: <tp:taxon-name><tp:taxon-name-part taxon-name-part-type="superfamily">Cynipoidea</tp:taxon-name-part></tp:taxon-name>).</article-title><source>Proceedings of the Entomological Society of Washington</source><volume>93</volume>: <fpage>136</fpage>–<lpage>158</lpage>.</mixed-citation></ref><ref id="B58"><mixed-citation xmlns:xlink="http://www.w3.org/1999/xlink" xlink:type="simple"><person-group><name name-style="western"><surname>Paretas-Martínez</surname><given-names>J</given-names></name><name name-style="western"><surname>Arnedo</surname><given-names>MA</given-names></name><name name-style="western"><surname>Melika</surname><given-names>G</given-names></name><name name-style="western"><surname>Selfa</surname><given-names>J</given-names></name><name name-style="western"><surname>Seco-Fernández</surname><given-names>MV</given-names></name><name name-style="western"><surname>Fülöp</surname><given-names>D</given-names></name><name name-style="western"><surname>Pujade-Villar</surname><given-names>J</given-names></name></person-group> (<year>2007</year>) <article-title>Phylogeny of the parasitic wasp subfamily <tp:taxon-name><tp:taxon-name-part taxon-name-part-type="subfamily">Charipinae</tp:taxon-name-part></tp:taxon-name> (<tp:taxon-name><tp:taxon-name-part taxon-name-part-type="order">Hymenoptera</tp:taxon-name-part></tp:taxon-name>, <tp:taxon-name><tp:taxon-name-part taxon-name-part-type="superfamily">Cynipoidea</tp:taxon-name-part></tp:taxon-name>, <tp:taxon-name><tp:taxon-name-part taxon-name-part-type="family">Figitidae</tp:taxon-name-part></tp:taxon-name>).</article-title><source>Zoologica Scripta</source><volume>36</volume>: <fpage>153</fpage>–<lpage>172</lpage>. <ext-link xlink:type="simple" ext-link-type="doi" xlink:href="10.1111/j.1463-6409.2006.00269.x">https://doi.org/10.1111/j.1463-6409.2006.00269.x</ext-link></mixed-citation></ref><ref id="B22"><mixed-citation xmlns:xlink="http://www.w3.org/1999/xlink" xlink:type="simple"><person-group><name name-style="western"><surname>Fergusson</surname><given-names>NDM</given-names></name></person-group> (<year>1986</year>) <tp:taxon-name><tp:taxon-name-part taxon-name-part-type="family">Charipidae</tp:taxon-name-part></tp:taxon-name>, <tp:taxon-name><tp:taxon-name-part taxon-name-part-type="family">Ibaliidae</tp:taxon-name-part></tp:taxon-name> and <tp:taxon-name><tp:taxon-name-part taxon-name-part-type="family">Figitidae</tp:taxon-name-part></tp:taxon-name> (<tp:taxon-name><tp:taxon-name-part taxon-name-part-type="order">Hymenoptera</tp:taxon-name-part></tp:taxon-name>: <tp:taxon-name><tp:taxon-name-part taxon-name-part-type="superfamily">Cynipoidea</tp:taxon-name-part></tp:taxon-name>). Handbook of Identification British Insects 8(1c): 1–55.</mixed-citation></ref></ref-list></tp:taxon-treatment>
