# Supplementary material for: Keys to world Charipinae (Hymenoptera, Cynipoidea, Figitidae)
Source: Zookeys. 2019 Feb 6;(822):79–139. doi: 10.3897/zookeys.822.30151 (PMC6374356; doi:10.3897/zookeys.822.30151)
Supplement: XML Treatment for Apocharips [file zookeys.822.30151-treatment2.xml]

<!DOCTYPE tp:taxon-treatment
  PUBLIC "-//TaxonX//DTD Taxonomic Treatment Publishing DTD v0 20100105//EN" "tax-treatment-NSO.dtd">
<tp:taxon-treatment xmlns:tp="http://www.plazi.org/taxpub"><tp:treatment-meta><kwd-group><label>Taxon classification</label><kwd><named-content xmlns:xlink="http://www.w3.org/1999/xlink" content-type="kingdom">Animalia</named-content></kwd><kwd><named-content xmlns:xlink="http://www.w3.org/1999/xlink" content-type="order">Hymenoptera</named-content></kwd><kwd><named-content xmlns:xlink="http://www.w3.org/1999/xlink" content-type="family">Figitidae</named-content></kwd></kwd-group><mixed-citation publication-type="journal"><person-group><name><surname>Ferrer-Suay</surname><given-names>Mar</given-names></name><name><surname>elfa</surname><given-names>Jesús</given-names></name><name><surname>Pujade-Villar</surname><given-names>Juli</given-names></name></person-group><article-title>Keys to world <tp:taxon-name><tp:taxon-name-part taxon-name-part-type="subfamily">Charipinae</tp:taxon-name-part></tp:taxon-name> (<tp:taxon-name><tp:taxon-name-part taxon-name-part-type="order">Hymenoptera</tp:taxon-name-part></tp:taxon-name>, <tp:taxon-name><tp:taxon-name-part taxon-name-part-type="superfamily">Cynipoidea</tp:taxon-name-part></tp:taxon-name>, <tp:taxon-name><tp:taxon-name-part taxon-name-part-type="family">Figitidae</tp:taxon-name-part></tp:taxon-name>)</article-title><source>Zookeys</source><day>6</day><month>2</month><year>2019</year><volume>2019</volume><issue>822</issue><fpage>79</fpage><lpage>139</lpage><pub-id pub-id-type="doi">10.3897/zookeys.822.30151</pub-id></mixed-citation></tp:treatment-meta><tp:nomenclature><tp:taxon-name>
              <tp:taxon-name-part taxon-name-part-type="genus" reg="Apocharips">Apocharips</tp:taxon-name-part>
            </tp:taxon-name><tp:taxon-authority>Fergusson, 1986</tp:taxon-authority><tp:nomenclature-citation-list><tp:nomenclature-citation><tp:taxon-name>
                  <tp:taxon-name-part taxon-name-part-type="genus" reg="Apocharips">Apocharips</tp:taxon-name-part>
                </tp:taxon-name><comment>Fergusson, 1986: 16. Type: <tp:taxon-name><tp:taxon-name-part taxon-name-part-type="genus" reg="Allotria">Allotria</tp:taxon-name-part><tp:taxon-name-part taxon-name-part-type="species" reg="xanthocephala">xanthocephala</tp:taxon-name-part></tp:taxon-name> Thomson, 1862.</comment></tp:nomenclature-citation></tp:nomenclature-citation-list></tp:nomenclature><tp:treatment-sec sec-type="General features" id="SECID0EBWCK"><title>General features.</title><p><italic>Head</italic>. Triangular, higher than it is wide, smooth and shiny. Setae present below and between toruli with few setae above toruli. Scattered setae on vertex, many setae on frons. Transfacial line 0.9–0.8× the height of the compound eye. Malar space 0.3–0.4 × the height of the compound eye (Fig. <xref ref-type="fig" rid="F20">20</xref>[1]).</p><p><italic>Antenna</italic>. Female: 13-segmented, filiform. All antennomers covered with sparse setae (Fig. <xref ref-type="fig" rid="F20">20</xref>[2]). Male: 14-segmented, filiform. All antennomers covered with sparse setae.</p><p><italic>Mesosoma</italic>. Pronotum with setae; two thick, curved, long carinae (Fig. <xref ref-type="fig" rid="F20">20</xref>[4]). Mesoscutum smooth and shiny, round in dorsal view with sparse setae. Scutellum smooth and shiny with scattered setae, an M-shaped carina on the apex of scutellum. Propodeum with abundant setae; two propodeal carinae separated by setae in first third, forming a plate in last two-thirds, with strongly-curved sides (Fig. <xref ref-type="fig" rid="F20">20</xref>[5]).</p><p><italic>Forewing</italic>. Longer than the body, 1.1–1.5× as long as the mesosoma and metasoma combined, with dense pubescence and marginal setae. Open radial cell in variable sizes. Shape of R1 and Rs veins vary.</p><p><italic>Metasoma</italic>. Has a small basal metasomal tergum, terminating just posterior to the ring of setae at the base of the metasoma (Fig. <xref ref-type="fig" rid="F20">20</xref>[6]).</p></tp:treatment-sec><tp:treatment-sec sec-type="distribution" id="SECID0ENXCK"><title>Distribution.</title><p>
              Holarctic, Neotropical and African regions (Ferrer-Suay et al. 2013).</p></tp:treatment-sec><tp:treatment-sec sec-type="biology" id="SECID0EZXCK"><title>Biology.</title><p>Endoparasitoids of <tp:taxon-name><tp:taxon-name-part taxon-name-part-type="family">Encyrtidae</tp:taxon-name-part></tp:taxon-name> (<tp:taxon-name><tp:taxon-name-part taxon-name-part-type="order">Hymenoptera</tp:taxon-name-part></tp:taxon-name>: <tp:taxon-name><tp:taxon-name-part taxon-name-part-type="superfamily">Chalcidoidea</tp:taxon-name-part></tp:taxon-name>) that are endoparasitoids of psyllids (<tp:taxon-name><tp:taxon-name-part taxon-name-part-type="order">Hemiptera</tp:taxon-name-part></tp:taxon-name>: <tp:taxon-name><tp:taxon-name-part taxon-name-part-type="family">Psyllidae</tp:taxon-name-part></tp:taxon-name>) (<xref ref-type="bibr" rid="B22">Fergusson 1986</xref>; <xref ref-type="bibr" rid="B54">Menke and Evenhuis 1991</xref>). Until now it has been cited in: <italic><tp:taxon-name><tp:taxon-name-part taxon-name-part-type="genus" reg="Euphyllura">Euphyllura</tp:taxon-name-part><tp:taxon-name-part taxon-name-part-type="species" reg="olivine">olivine</tp:taxon-name-part></tp:taxon-name></italic> and <italic><tp:taxon-name><tp:taxon-name-part taxon-name-part-type="genus" reg="Euphyllura">Euphyllura</tp:taxon-name-part><tp:taxon-name-part taxon-name-part-type="species" reg="aethiopica">aethiopica</tp:taxon-name-part></tp:taxon-name></italic> by Silvestri (1915: 274).</p><fig id="F20" position="float" orientation="portrait"><label>Figure 20.</label><caption><p><italic><tp:taxon-name><tp:taxon-name-part taxon-name-part-type="genus" reg="Apocharips">Apocharips</tp:taxon-name-part></tp:taxon-name></italic> general features. Head (<bold>1</bold>); antenna (<bold>2</bold>); mesosoma (<bold>3</bold>); pronotum (<bold>4</bold>); propodeum (<bold>5</bold>); metasoma (<bold>6</bold>).</p></caption><graphic xmlns:xlink="http://www.w3.org/1999/xlink" xlink:href="zookeys-822-079-g020.jpg" position="float" orientation="portrait" xlink:type="simple" id="oo_262607.jpg"/></fig></tp:treatment-sec><ref-list><ref id="B22"><mixed-citation xmlns:xlink="http://www.w3.org/1999/xlink" xlink:type="simple"><person-group><name name-style="western"><surname>Fergusson</surname><given-names>NDM</given-names></name></person-group> (<year>1986</year>) <tp:taxon-name><tp:taxon-name-part taxon-name-part-type="family">Charipidae</tp:taxon-name-part></tp:taxon-name>, <tp:taxon-name><tp:taxon-name-part taxon-name-part-type="family">Ibaliidae</tp:taxon-name-part></tp:taxon-name> and <tp:taxon-name><tp:taxon-name-part taxon-name-part-type="family">Figitidae</tp:taxon-name-part></tp:taxon-name> (<tp:taxon-name><tp:taxon-name-part taxon-name-part-type="order">Hymenoptera</tp:taxon-name-part></tp:taxon-name>: <tp:taxon-name><tp:taxon-name-part taxon-name-part-type="superfamily">Cynipoidea</tp:taxon-name-part></tp:taxon-name>). Handbook of Identification British Insects 8(1c): 1–55.</mixed-citation></ref><ref id="B54"><mixed-citation xmlns:xlink="http://www.w3.org/1999/xlink" xlink:type="simple"><person-group><name name-style="western"><surname>Menke</surname><given-names>AS</given-names></name><name name-style="western"><surname>Evenhuis</surname><given-names>HH</given-names></name></person-group> (<year>1991</year>) <article-title>North American <tp:taxon-name><tp:taxon-name-part taxon-name-part-type="family">Charipidae</tp:taxon-name-part></tp:taxon-name>: key to genera, nomenclature, species checklists, and a new species of <italic><tp:taxon-name><tp:taxon-name-part taxon-name-part-type="genus">Dilyta</tp:taxon-name-part></tp:taxon-name></italic> Förster (<tp:taxon-name><tp:taxon-name-part taxon-name-part-type="order">Hymenoptera</tp:taxon-name-part></tp:taxon-name>: <tp:taxon-name><tp:taxon-name-part taxon-name-part-type="superfamily">Cynipoidea</tp:taxon-name-part></tp:taxon-name>).</article-title><source>Proceedings of the Entomological Society of Washington</source><volume>93</volume>: <fpage>136</fpage>–<lpage>158</lpage>.</mixed-citation></ref></ref-list></tp:taxon-treatment>
