# Supplementary material for: Keys to world Charipinae (Hymenoptera, Cynipoidea, Figitidae)
Source: Zookeys. 2019 Feb 6;(822):79–139. doi: 10.3897/zookeys.822.30151 (PMC6374356; doi:10.3897/zookeys.822.30151)
Supplement: XML Treatment for Dilapothor [file zookeys.822.30151-treatment3.xml]

<!DOCTYPE tp:taxon-treatment
  PUBLIC "-//TaxonX//DTD Taxonomic Treatment Publishing DTD v0 20100105//EN" "tax-treatment-NSO.dtd">
<tp:taxon-treatment xmlns:tp="http://www.plazi.org/taxpub"><tp:treatment-meta><kwd-group><label>Taxon classification</label><kwd><named-content xmlns:xlink="http://www.w3.org/1999/xlink" content-type="kingdom">Animalia</named-content></kwd><kwd><named-content xmlns:xlink="http://www.w3.org/1999/xlink" content-type="order">Hymenoptera</named-content></kwd><kwd><named-content xmlns:xlink="http://www.w3.org/1999/xlink" content-type="family">Figitidae</named-content></kwd></kwd-group><mixed-citation publication-type="journal"><person-group><name><surname>Ferrer-Suay</surname><given-names>Mar</given-names></name><name><surname>elfa</surname><given-names>Jesús</given-names></name><name><surname>Pujade-Villar</surname><given-names>Juli</given-names></name></person-group><article-title>Keys to world <tp:taxon-name><tp:taxon-name-part taxon-name-part-type="subfamily">Charipinae</tp:taxon-name-part></tp:taxon-name> (<tp:taxon-name><tp:taxon-name-part taxon-name-part-type="order">Hymenoptera</tp:taxon-name-part></tp:taxon-name>, <tp:taxon-name><tp:taxon-name-part taxon-name-part-type="superfamily">Cynipoidea</tp:taxon-name-part></tp:taxon-name>, <tp:taxon-name><tp:taxon-name-part taxon-name-part-type="family">Figitidae</tp:taxon-name-part></tp:taxon-name>)</article-title><source>Zookeys</source><day>6</day><month>2</month><year>2019</year><volume>2019</volume><issue>822</issue><fpage>79</fpage><lpage>139</lpage><pub-id pub-id-type="doi">10.3897/zookeys.822.30151</pub-id></mixed-citation></tp:treatment-meta><tp:nomenclature><tp:taxon-name>
              <tp:taxon-name-part taxon-name-part-type="genus" reg="Dilapothor">Dilapothor</tp:taxon-name-part>
            </tp:taxon-name><tp:taxon-authority>Paretas-Martínez &amp; Pujade-Villar, 2006</tp:taxon-authority><tp:nomenclature-citation-list><tp:nomenclature-citation><tp:taxon-name>
                  <tp:taxon-name-part taxon-name-part-type="genus" reg="Dilapothor">Dilapothor</tp:taxon-name-part>
                </tp:taxon-name><comment>Paretas-Martinez &amp; Pujade-Villar, 2006: 224. Type: <tp:taxon-name><tp:taxon-name-part taxon-name-part-type="genus" reg="Dilapothor">Dilapothor</tp:taxon-name-part><tp:taxon-name-part taxon-name-part-type="species" reg="carverae">carverae</tp:taxon-name-part></tp:taxon-name> Paretas-Martínez &amp; Pujade-Villar, 2006.</comment></tp:nomenclature-citation></tp:nomenclature-citation-list></tp:nomenclature><tp:treatment-sec sec-type="General features" id="SECID0ENKDK"><title>General features.</title><p><italic>Head</italic>. Elongated in anterior view, eyes located at the higher part of the head, malar space is more than double the distance from the external margin of the lateral ocellus to the dorsal margin of the compound eye, measured in the anterior view of the head. With some setae below the toruli; sparse setae on frons (Fig. <xref ref-type="fig" rid="F23">23</xref>[5]).</p><p><italic>Antenna</italic>. Female: 12-segmented, clavate. Flagellomeres separate except the last two, which are broadly joined, all antennomers are covered with sparse setae. Each ﬂagellomere expands towards its distal end (Fig. <xref ref-type="fig" rid="F23">23</xref>[2]).</p><p><italic>Mesosoma</italic>. Pronotal carinae small, only slightly indicated. Mesoscutum is smooth, shiny, and is almost completely without setae (Fig. <xref ref-type="fig" rid="F23">23</xref>[6]). No sutures on the mesopleuron. Scutellum has three carinae on each side of the scutellar apex that are symmetrical, with a distance between them equivalent to the distance between the propodeal carinae. Propodeum has two strong, broad carinae (Fig. <xref ref-type="fig" rid="F23">23</xref>[3]).</p><p><italic>Forewing</italic>. Large, longer than body and covered with dense pubescence; marginal setae are present, but not very long. Large radial cell is completely open; 2r as long as Sc + R1; Rs are long and curved, giving an elongated, large appearance to radial cell; R1 is very short and does not reach the costal margin; 2rm is very short, almost absent; Cu1a, M + Cu1a, Rs + M and M veins absent (Fig. <xref ref-type="fig" rid="F23">23</xref>[1]).</p><p><italic>Metasoma</italic>. Proximal part of metasoma has a complete ring of setae. Metasoma not segmented, only one big tergite visible (Fig. <xref ref-type="fig" rid="F23">23</xref>[4]).</p></tp:treatment-sec><tp:treatment-sec sec-type="comments" id="SECID0E4LDK"><title>Comments.</title><p>Until now there is only one species known of this genus, <italic><tp:taxon-name><tp:taxon-name-part taxon-name-part-type="genus" reg="Dilapothor">Dilapothor</tp:taxon-name-part><tp:taxon-name-part taxon-name-part-type="species" reg="carverae">carverae</tp:taxon-name-part></tp:taxon-name></italic> Paretas-Martínez &amp; Pujade-Villar, 2006.</p></tp:treatment-sec><tp:treatment-sec sec-type="distribution" id="SECID0EOMDK"><title>Distribution.</title><p>Only known from Australia (<xref ref-type="bibr" rid="B56">Paretas-Martínez and Pujade-Villar 2006</xref>).</p></tp:treatment-sec><tp:treatment-sec sec-type="host" id="SECID0ETMDK"><title>Hosts.</title><p>Unknown (<xref ref-type="bibr" rid="B56">Paretas-Martínez and Pujade-Villar 2006</xref>).</p><fig id="F23" position="float" orientation="portrait"><label>Figure 23.</label><caption><p><italic><tp:taxon-name><tp:taxon-name-part taxon-name-part-type="genus" reg="Dilapothor">Dilapothor</tp:taxon-name-part><tp:taxon-name-part taxon-name-part-type="species" reg="carverae">carverae</tp:taxon-name-part></tp:taxon-name></italic> Paretas-Martínez and Pujade-Villar, 2006. Fore wing (<bold>1</bold>); antenna (<bold>2</bold>); propodeum (<bold>3</bold>); metasoma (<bold>4</bold>); head (<bold>5</bold>); mesoscutum (<bold>6</bold>).</p></caption><graphic xmlns:xlink="http://www.w3.org/1999/xlink" xlink:href="zookeys-822-079-g023.jpg" position="float" orientation="portrait" xlink:type="simple" id="oo_262610.jpg"/></fig></tp:treatment-sec><ref-list><ref id="B56"><mixed-citation xmlns:xlink="http://www.w3.org/1999/xlink" xlink:type="simple"><person-group><name name-style="western"><surname>Paretas-Martínez</surname><given-names>J</given-names></name><name name-style="western"><surname>Pujade-Villar</surname><given-names>J</given-names></name></person-group> (<year>2006</year>) <article-title>Two genera of <tp:taxon-name><tp:taxon-name-part taxon-name-part-type="subfamily">Charipinae</tp:taxon-name-part></tp:taxon-name> (<tp:taxon-name><tp:taxon-name-part taxon-name-part-type="order">Hymenoptera</tp:taxon-name-part></tp:taxon-name>: <tp:taxon-name><tp:taxon-name-part taxon-name-part-type="family">Figitidae</tp:taxon-name-part></tp:taxon-name>) from Australia: revision of the genus <italic><tp:taxon-name><tp:taxon-name-part taxon-name-part-type="genus">Thoreauana</tp:taxon-name-part></tp:taxon-name></italic> Girault, 1930 and description of <italic><tp:taxon-name><tp:taxon-name-part taxon-name-part-type="genus">Dilapothor</tp:taxon-name-part></tp:taxon-name></italic> n. gen.</article-title><source>Australian Journal of Entomology</source><volume>45</volume>: <fpage>219</fpage>–<lpage>226</lpage>. <ext-link xlink:type="simple" ext-link-type="doi" xlink:href="10.1111/j.1440-6055.2006.00536.x">https://doi.org/10.1111/j.1440-6055.2006.00536.x</ext-link></mixed-citation></ref></ref-list></tp:taxon-treatment>
