# Supplementary material for: Keys to world Charipinae (Hymenoptera, Cynipoidea, Figitidae)
Source: Zookeys. 2019 Feb 6;(822):79–139. doi: 10.3897/zookeys.822.30151 (PMC6374356; doi:10.3897/zookeys.822.30151)
Supplement: XML Treatment for Dilyta [file zookeys.822.30151-treatment4.xml]

<!DOCTYPE tp:taxon-treatment
  PUBLIC "-//TaxonX//DTD Taxonomic Treatment Publishing DTD v0 20100105//EN" "tax-treatment-NSO.dtd">
<tp:taxon-treatment xmlns:tp="http://www.plazi.org/taxpub"><tp:treatment-meta><kwd-group><label>Taxon classification</label><kwd><named-content xmlns:xlink="http://www.w3.org/1999/xlink" content-type="kingdom">Animalia</named-content></kwd><kwd><named-content xmlns:xlink="http://www.w3.org/1999/xlink" content-type="order">Hymenoptera</named-content></kwd><kwd><named-content xmlns:xlink="http://www.w3.org/1999/xlink" content-type="family">Figitidae</named-content></kwd></kwd-group><mixed-citation publication-type="journal"><person-group><name><surname>Ferrer-Suay</surname><given-names>Mar</given-names></name><name><surname>elfa</surname><given-names>Jesús</given-names></name><name><surname>Pujade-Villar</surname><given-names>Juli</given-names></name></person-group><article-title>Keys to world <tp:taxon-name><tp:taxon-name-part taxon-name-part-type="subfamily">Charipinae</tp:taxon-name-part></tp:taxon-name> (<tp:taxon-name><tp:taxon-name-part taxon-name-part-type="order">Hymenoptera</tp:taxon-name-part></tp:taxon-name>, <tp:taxon-name><tp:taxon-name-part taxon-name-part-type="superfamily">Cynipoidea</tp:taxon-name-part></tp:taxon-name>, <tp:taxon-name><tp:taxon-name-part taxon-name-part-type="family">Figitidae</tp:taxon-name-part></tp:taxon-name>)</article-title><source>Zookeys</source><day>6</day><month>2</month><year>2019</year><volume>2019</volume><issue>822</issue><fpage>79</fpage><lpage>139</lpage><pub-id pub-id-type="doi">10.3897/zookeys.822.30151</pub-id></mixed-citation></tp:treatment-meta><tp:nomenclature><tp:taxon-name>
              <tp:taxon-name-part taxon-name-part-type="genus" reg="Dilyta">Dilyta</tp:taxon-name-part>
            </tp:taxon-name><tp:taxon-authority>Förster, 1869</tp:taxon-authority><tp:nomenclature-citation-list><tp:nomenclature-citation><tp:taxon-name>
                  <tp:taxon-name-part taxon-name-part-type="genus" reg="Dilyta">Dilyta</tp:taxon-name-part>
                </tp:taxon-name><comment>Förster, 1869: 340. Type: <tp:taxon-name><tp:taxon-name-part taxon-name-part-type="genus" reg="Dilyta">Dilyta</tp:taxon-name-part><tp:taxon-name-part taxon-name-part-type="species" reg="subclavata">subclavata</tp:taxon-name-part></tp:taxon-name> Förster, 1869: 340.</comment></tp:nomenclature-citation><tp:nomenclature-citation><tp:taxon-name>
                  <tp:taxon-name-part taxon-name-part-type="genus" reg="Dylita">Dylita</tp:taxon-name-part>
                </tp:taxon-name><comment>Förster, 1869: 338. An incorrect original spelling (rejected by <xref ref-type="bibr" rid="B54">Menke and Evenhuis 1991</xref>:152, first revisers), unavailable.</comment></tp:nomenclature-citation><tp:nomenclature-citation><tp:taxon-name>
                  <tp:taxon-name-part taxon-name-part-type="genus" reg="Charips">Charips</tp:taxon-name-part>
                </tp:taxon-name><comment>Haliday in Marshall, 1870: 181. Type: <tp:taxon-name><tp:taxon-name-part taxon-name-part-type="genus" reg="Charips">Charips</tp:taxon-name-part><tp:taxon-name-part taxon-name-part-type="species" reg="microcera">microcera</tp:taxon-name-part></tp:taxon-name> Haliday in Marsall, 1870. Synonymized by <xref ref-type="bibr" rid="B44">Hellén (1963</xref>: 4).</comment></tp:nomenclature-citation><tp:nomenclature-citation><tp:taxon-name>
                  <tp:taxon-name-part taxon-name-part-type="genus" reg="Allotria">Allotria</tp:taxon-name-part>
                </tp:taxon-name><comment>(<tp:taxon-name><tp:taxon-name-part taxon-name-part-type="genus" reg="Glyptoxysta">Glyptoxysta</tp:taxon-name-part></tp:taxon-name> Thomson, 1877: 881).</comment></tp:nomenclature-citation><tp:nomenclature-citation><tp:taxon-name>
                  <tp:taxon-name-part taxon-name-part-type="genus" reg="Glyptoxysta">Glyptoxysta</tp:taxon-name-part>
                </tp:taxon-name><comment>Thomson, 1877 in <xref ref-type="bibr" rid="B6">Ashmead (1903</xref>: 142). Type: <tp:taxon-name><tp:taxon-name-part taxon-name-part-type="genus" reg="Glyptoxysta">Glyptoxysta</tp:taxon-name-part><tp:taxon-name-part taxon-name-part-type="species" reg="heterocera">heterocera</tp:taxon-name-part></tp:taxon-name> Thomson, 1877. Synonymized by <xref ref-type="bibr" rid="B44">Hellén (1963</xref>: 4).</comment></tp:nomenclature-citation></tp:nomenclature-citation-list></tp:nomenclature><tp:treatment-sec sec-type="General features" id="SECID0ECSDK"><title>General features.</title><p><italic>Head</italic>. Rounded in anterior view, eyes located at middle line of head, malar space subequal to the distance from external margin of the lateral ocellus to the dorsal margin of the compound eye, measured in anterior view of the head. Surface completely smooth, without any strigose, malar impression, epistomal sulcus or clypeo-pleurostomal lines. Clypeus almost straight, slightly projecting over mandibles, without marginal inflection. Setae sparse, concentrated principally below the toruli (Fig. <xref ref-type="fig" rid="F24">24</xref>[3]).</p><p><italic>Antennae</italic>. Size of pedicel and flagellomeres vary among species. Female: 13-segmented, slightly clavate; two last segments (F10–F11) broadly jointed. Male: 14-segmented, slightly clavate or filiform; two last segments (F11–F12) broadly jointed.</p><p><italic>Mesosoma</italic>. Pronotum have setae only in the anterior part; pronotal carinae is long, clearly indicated, and extends from scutum to the anterior part of pronotum (Fig. <xref ref-type="fig" rid="F24">24</xref>[4]). Mesoscutum smooth, shiny, and almost without setae. Mesopleuron smooth, without any longitudinal ridge in lower part (Fig. <xref ref-type="fig" rid="F24">24</xref>[2]). Scutellum smooth, with scarce setae at posterior and lateral parts. Propodeum with two strong, broad carinae. Apex of scutellum: <italic>Holarctic</italic> spp. ∩-shaped carina (Fig. <xref ref-type="fig" rid="F24">24</xref>[5]). <italic>Afrotropical</italic> spp. with one carina on each side, both symmetrical and parallel, with a distance between them equivalent to the distance between the propodeal carinae (Fig. <xref ref-type="fig" rid="F24">24</xref>[6]).</p><p><italic>Forewing</italic>. Large, longer than body, covered with dense pubescence; marginal, long setae present; brown veins; radial cell small and completely open along anterior margin; R1 very short and barely reaches costal margin (Fig. <xref ref-type="fig" rid="F24">24</xref>[1]).</p></tp:treatment-sec><tp:treatment-sec sec-type="distribution" id="SECID0E3TDK"><title>Distribution.</title><p>
              Holarctic, Afrotropical and Oriental regions (<xref ref-type="bibr" rid="B60">Paretas-Martínez et al. 2011</xref>).</p></tp:treatment-sec><tp:treatment-sec sec-type="host" id="SECID0ESUDK"><title>Hosts.</title><p>Endoparasitoids of <tp:taxon-name><tp:taxon-name-part taxon-name-part-type="family">Encyrtidae</tp:taxon-name-part></tp:taxon-name> (<tp:taxon-name><tp:taxon-name-part taxon-name-part-type="order">Hymenoptera</tp:taxon-name-part></tp:taxon-name>: <tp:taxon-name><tp:taxon-name-part taxon-name-part-type="superfamily">Chalcidoidea</tp:taxon-name-part></tp:taxon-name>) that are endoparasitoids of psyllids (<tp:taxon-name><tp:taxon-name-part taxon-name-part-type="order">Hemiptera</tp:taxon-name-part></tp:taxon-name>: <tp:taxon-name><tp:taxon-name-part taxon-name-part-type="family">Psyllidae</tp:taxon-name-part></tp:taxon-name>) (<xref ref-type="bibr" rid="B22">Fergusson 1986</xref>; <xref ref-type="bibr" rid="B54">Menke and Evenhuis 1991</xref>). Until now it has been cited in: <italic><tp:taxon-name><tp:taxon-name-part taxon-name-part-type="genus" reg="Cacopsylla">Cacopsylla</tp:taxon-name-part><tp:taxon-name-part taxon-name-part-type="species" reg="alba">alba</tp:taxon-name-part></tp:taxon-name></italic>, <italic><tp:taxon-name><tp:taxon-name-part taxon-name-part-type="genus" reg="Cacopsylla">Cacopsylla</tp:taxon-name-part><tp:taxon-name-part taxon-name-part-type="species" reg="pyricola">pyricola</tp:taxon-name-part></tp:taxon-name></italic>, <italic><tp:taxon-name><tp:taxon-name-part taxon-name-part-type="genus" reg="Psylla">Psylla</tp:taxon-name-part><tp:taxon-name-part taxon-name-part-type="species" reg="pyri">pyri</tp:taxon-name-part></tp:taxon-name></italic>, <italic><tp:taxon-name><tp:taxon-name-part taxon-name-part-type="genus" reg="Psyllopsis">Psyllopsis</tp:taxon-name-part><tp:taxon-name-part taxon-name-part-type="species" reg="fraxini">fraxini</tp:taxon-name-part></tp:taxon-name></italic> by <xref ref-type="bibr" rid="B54">Menke and Evenhuis (1991</xref>: 152); <italic><tp:taxon-name><tp:taxon-name-part taxon-name-part-type="genus" reg="Trioza">Trioza</tp:taxon-name-part><tp:taxon-name-part taxon-name-part-type="species" reg="erytreae">erytreae</tp:taxon-name-part></tp:taxon-name></italic> by <xref ref-type="bibr" rid="B59">Paretas-Martínez et al. (2009</xref>: 211) and <tp:taxon-name><tp:taxon-name-part taxon-name-part-type="family">Psyllidae</tp:taxon-name-part></tp:taxon-name> on <italic><tp:taxon-name><tp:taxon-name-part taxon-name-part-type="genus" reg="Firmiana">Firmiana</tp:taxon-name-part><tp:taxon-name-part taxon-name-part-type="species" reg="simplex">simplex</tp:taxon-name-part></tp:taxon-name></italic> by <xref ref-type="bibr" rid="B60">Paretas-Martínez et al. (2011</xref>: 34).</p><fig id="F24" position="float" orientation="portrait"><label>Figure 24.</label><caption><p><italic><tp:taxon-name><tp:taxon-name-part taxon-name-part-type="genus" reg="Dilyta">Dilyta</tp:taxon-name-part></tp:taxon-name></italic> general features. Forewing (<bold>1</bold>); mesosoma (<bold>2</bold>); head (<bold>3</bold>); pronotum (<bold>4</bold>); propodeum holarctic species (<bold>5</bold>); propodeum african species (<bold>6</bold>).</p></caption><graphic xmlns:xlink="http://www.w3.org/1999/xlink" xlink:href="zookeys-822-079-g024.jpg" position="float" orientation="portrait" xlink:type="simple" id="oo_262611.jpg"/></fig></tp:treatment-sec><ref-list><ref id="B54"><mixed-citation xmlns:xlink="http://www.w3.org/1999/xlink" xlink:type="simple"><person-group><name name-style="western"><surname>Menke</surname><given-names>AS</given-names></name><name name-style="western"><surname>Evenhuis</surname><given-names>HH</given-names></name></person-group> (<year>1991</year>) <article-title>North American <tp:taxon-name><tp:taxon-name-part taxon-name-part-type="family">Charipidae</tp:taxon-name-part></tp:taxon-name>: key to genera, nomenclature, species checklists, and a new species of <italic><tp:taxon-name><tp:taxon-name-part taxon-name-part-type="genus">Dilyta</tp:taxon-name-part></tp:taxon-name></italic> Förster (<tp:taxon-name><tp:taxon-name-part taxon-name-part-type="order">Hymenoptera</tp:taxon-name-part></tp:taxon-name>: <tp:taxon-name><tp:taxon-name-part taxon-name-part-type="superfamily">Cynipoidea</tp:taxon-name-part></tp:taxon-name>).</article-title><source>Proceedings of the Entomological Society of Washington</source><volume>93</volume>: <fpage>136</fpage>–<lpage>158</lpage>.</mixed-citation></ref><ref id="B44"><mixed-citation xmlns:xlink="http://www.w3.org/1999/xlink" xlink:type="simple"><person-group><name name-style="western"><surname>Hellén</surname><given-names>W</given-names></name></person-group> (<year>1963</year>) <article-title>Die Alloxystininen Finnlands (<tp:taxon-name><tp:taxon-name-part taxon-name-part-type="order">Hymenoptera</tp:taxon-name-part></tp:taxon-name>: <tp:taxon-name><tp:taxon-name-part taxon-name-part-type="family">Cynipidae</tp:taxon-name-part></tp:taxon-name>).</article-title><source>Fauna Fennica</source><volume>15</volume>: <fpage>1</fpage>–<lpage>23</lpage>.</mixed-citation></ref><ref id="B6"><mixed-citation xmlns:xlink="http://www.w3.org/1999/xlink" xlink:type="simple"><person-group><name name-style="western"><surname>Ashmead</surname><given-names>WH</given-names></name></person-group> (<year>1903</year>) <article-title>Classification of the gall-wasps and the parasitic Cynipoids, or the superfamily <tp:taxon-name><tp:taxon-name-part taxon-name-part-type="superfamily">Cynipoidea</tp:taxon-name-part></tp:taxon-name> III.</article-title><source>Psyche</source><volume>10</volume>: <fpage>140</fpage>–<lpage>155</lpage>. <ext-link xlink:type="simple" ext-link-type="doi" xlink:href="10.1155/1903/83423">https://doi.org/10.1155/1903/83423</ext-link></mixed-citation></ref><ref id="B60"><mixed-citation xmlns:xlink="http://www.w3.org/1999/xlink" xlink:type="simple"><person-group><name name-style="western"><surname>Paretas-Martínez</surname><given-names>J</given-names></name><name name-style="western"><surname>Ferrer-Suay</surname><given-names>M</given-names></name><name name-style="western"><surname>Kovalev</surname><given-names>O</given-names></name><name name-style="western"><surname>Melika</surname><given-names>G</given-names></name><name name-style="western"><surname>Selfa</surname><given-names>J</given-names></name><name name-style="western"><surname>Pujade-Villar</surname><given-names>J</given-names></name></person-group> (<year>2011</year>) <article-title>Revision of the species of <italic><tp:taxon-name><tp:taxon-name-part taxon-name-part-type="genus">Dilyta</tp:taxon-name-part></tp:taxon-name></italic> Förster (<tp:taxon-name><tp:taxon-name-part taxon-name-part-type="order">Hymenoptera</tp:taxon-name-part></tp:taxon-name>: <tp:taxon-name><tp:taxon-name-part taxon-name-part-type="family">Figitidae</tp:taxon-name-part></tp:taxon-name>: <tp:taxon-name><tp:taxon-name-part taxon-name-part-type="subfamily">Charipinae</tp:taxon-name-part></tp:taxon-name>) present in the holarctic, with description of four new species from the eastern palaearctic.</article-title><source>Zootaxa</source><volume>2780</volume>: <fpage>29</fpage>–<lpage>38</lpage>.</mixed-citation></ref><ref id="B22"><mixed-citation xmlns:xlink="http://www.w3.org/1999/xlink" xlink:type="simple"><person-group><name name-style="western"><surname>Fergusson</surname><given-names>NDM</given-names></name></person-group> (<year>1986</year>) <tp:taxon-name><tp:taxon-name-part taxon-name-part-type="family">Charipidae</tp:taxon-name-part></tp:taxon-name>, <tp:taxon-name><tp:taxon-name-part taxon-name-part-type="family">Ibaliidae</tp:taxon-name-part></tp:taxon-name> and <tp:taxon-name><tp:taxon-name-part taxon-name-part-type="family">Figitidae</tp:taxon-name-part></tp:taxon-name> (<tp:taxon-name><tp:taxon-name-part taxon-name-part-type="order">Hymenoptera</tp:taxon-name-part></tp:taxon-name>: <tp:taxon-name><tp:taxon-name-part taxon-name-part-type="superfamily">Cynipoidea</tp:taxon-name-part></tp:taxon-name>). Handbook of Identification British Insects 8(1c): 1–55.</mixed-citation></ref><ref id="B59"><mixed-citation xmlns:xlink="http://www.w3.org/1999/xlink" xlink:type="simple"><person-group><name name-style="western"><surname>Paretas-Martínez</surname><given-names>J</given-names></name><name name-style="western"><surname>Melika</surname><given-names>G</given-names></name><name name-style="western"><surname>Pujade-Villar</surname><given-names>J</given-names></name></person-group> (<year>2009</year>) <article-title>Description of four new species of <italic><tp:taxon-name><tp:taxon-name-part taxon-name-part-type="genus">Dilyta</tp:taxon-name-part></tp:taxon-name></italic> Förster (<tp:taxon-name><tp:taxon-name-part taxon-name-part-type="order">Hymenoptera</tp:taxon-name-part></tp:taxon-name>: <tp:taxon-name><tp:taxon-name-part taxon-name-part-type="family">Figitidae</tp:taxon-name-part></tp:taxon-name>: <tp:taxon-name><tp:taxon-name-part taxon-name-part-type="subfamily">Charipinae</tp:taxon-name-part></tp:taxon-name>) from the Afrotropical Region.</article-title><source>African Entomology</source><volume>17</volume>(<issue>2</issue>): <fpage>207</fpage>–<lpage>214</lpage>. <ext-link xlink:type="simple" ext-link-type="doi" xlink:href="10.4001/003.017.0211">https://doi.org/10.4001/003.017.0211</ext-link></mixed-citation></ref></ref-list></tp:taxon-treatment>
