# Supplementary material for: Keys to world Charipinae (Hymenoptera, Cynipoidea, Figitidae)
Source: Zookeys. 2019 Feb 6;(822):79–139. doi: 10.3897/zookeys.822.30151 (PMC6374356; doi:10.3897/zookeys.822.30151)
Supplement: XML Treatment for Lobopterocharips [file zookeys.822.30151-treatment5.xml]

<!DOCTYPE tp:taxon-treatment
  PUBLIC "-//TaxonX//DTD Taxonomic Treatment Publishing DTD v0 20100105//EN" "tax-treatment-NSO.dtd">
<tp:taxon-treatment xmlns:tp="http://www.plazi.org/taxpub"><tp:treatment-meta><kwd-group><label>Taxon classification</label><kwd><named-content xmlns:xlink="http://www.w3.org/1999/xlink" content-type="kingdom">Animalia</named-content></kwd><kwd><named-content xmlns:xlink="http://www.w3.org/1999/xlink" content-type="order">Hymenoptera</named-content></kwd><kwd><named-content xmlns:xlink="http://www.w3.org/1999/xlink" content-type="family">Figitidae</named-content></kwd></kwd-group><mixed-citation publication-type="journal"><person-group><name><surname>Ferrer-Suay</surname><given-names>Mar</given-names></name><name><surname>elfa</surname><given-names>Jesús</given-names></name><name><surname>Pujade-Villar</surname><given-names>Juli</given-names></name></person-group><article-title>Keys to world <tp:taxon-name><tp:taxon-name-part taxon-name-part-type="subfamily">Charipinae</tp:taxon-name-part></tp:taxon-name> (<tp:taxon-name><tp:taxon-name-part taxon-name-part-type="order">Hymenoptera</tp:taxon-name-part></tp:taxon-name>, <tp:taxon-name><tp:taxon-name-part taxon-name-part-type="superfamily">Cynipoidea</tp:taxon-name-part></tp:taxon-name>, <tp:taxon-name><tp:taxon-name-part taxon-name-part-type="family">Figitidae</tp:taxon-name-part></tp:taxon-name>)</article-title><source>Zookeys</source><day>6</day><month>2</month><year>2019</year><volume>2019</volume><issue>822</issue><fpage>79</fpage><lpage>139</lpage><pub-id pub-id-type="doi">10.3897/zookeys.822.30151</pub-id></mixed-citation></tp:treatment-meta><tp:nomenclature><tp:taxon-name>
              <tp:taxon-name-part taxon-name-part-type="genus" reg="Lobopterocharips">Lobopterocharips</tp:taxon-name-part>
            </tp:taxon-name><tp:taxon-authority>Paretas-Martínez &amp; Pujade-Villar, 2007</tp:taxon-authority><tp:nomenclature-citation-list><tp:nomenclature-citation><tp:taxon-name>
                  <tp:taxon-name-part taxon-name-part-type="genus" reg="Lobopterocharips">Lobopterocharips</tp:taxon-name-part>
                </tp:taxon-name><comment>Paretas-Martínez et al., 2007: 475. Type: <tp:taxon-name><tp:taxon-name-part taxon-name-part-type="genus" reg="Lobopterocharips">Lobopterocharips</tp:taxon-name-part><tp:taxon-name-part taxon-name-part-type="species" reg="arreplegata">arreplegata</tp:taxon-name-part></tp:taxon-name> Paretas-Martínez &amp; Pujade-Villar, 2007.</comment></tp:nomenclature-citation></tp:nomenclature-citation-list></tp:nomenclature><tp:treatment-sec sec-type="General features" id="SECID0EFSEK"><title>General features.</title><p><italic>Head.</italic> Transversely ovate, slightly wider than high in anterior view. Smooth surface, without sculpturing or ridges. Clypeus broadly projected over mandibles, marginal inflection well defined. Epistomal sulcus and clypeo-pleurostomal lines well defined. Toruli wrinkled in inferior area. Malar impression absent (Fig. <xref ref-type="fig" rid="F26">26</xref>[4]).</p><p><italic>Antennae</italic>. Male: 14-segmented, filiform. Antennomers completely separate, covered with sparse setae. Abundant rhinaria in all flagellomers (Fig. <xref ref-type="fig" rid="F26">26</xref>[5]).</p><p><italic>Mesosoma</italic>. Pronotal carinae very small, only slightly indicated. Mesopleuron smooth, without wrinkles or furrows (Fig. <xref ref-type="fig" rid="F26">26</xref>[2]). Mesoscutum smooth, shiny, without notauli or other impressions, and almost with no setae. Parascutal sulcus ending anteriorly next to tegula. Scutellum evenly rounded without distinct sculpture, smooth, no foveae or sculpture on apex. Posterodorsal extensions of axillar strips present. Metascutellum not constricted, with one longitudinal medial carina. Propodeum with two narrow longitudinal carinae (Fig. <xref ref-type="fig" rid="F26">26</xref>[3]).</p><p><italic>Forewing</italic>. With dense pubescence; marginal setae present. Radial cell completely open, large; 2r as long as Sc+R1; Rs long, curved, ending just before wing margin; R1 reaching wing margin; 2rm well defined; Cu1a, M+Cu1a, Rs+M, M veins present, slightly visible; Rs+M vein pointing to middle part of basal vein. Undulation present in apical part of posterior margin (Fig. <xref ref-type="fig" rid="F26">26</xref>[1]).</p><p><italic>Metasoma</italic>. Proximal area with incomplete ring of setae, not present in dorsal area. T2-T3 with subequal dorsomedial lengths, covering most of metasoma.</p></tp:treatment-sec><tp:treatment-sec sec-type="comments" id="SECID0ERTEK"><title>Comments.</title><p>Until now there is only one species known of this genus, <italic><tp:taxon-name><tp:taxon-name-part taxon-name-part-type="genus" reg="Lobopterocharips">Lobopterocharips</tp:taxon-name-part><tp:taxon-name-part taxon-name-part-type="species" reg="arreplegata">arreplegata</tp:taxon-name-part></tp:taxon-name></italic> Paretas-Martinez et al. 2007b.</p></tp:treatment-sec><tp:treatment-sec sec-type="distribution" id="SECID0ECUEK"><title>Distribution.</title><p>Only known from Nepal (<xref ref-type="bibr" rid="B58">Paretas-Martínez et al. 2007</xref>: 475).</p></tp:treatment-sec><tp:treatment-sec sec-type="host" id="SECID0EHUEK"><title>Hosts.</title><p>Unknown (<xref ref-type="bibr" rid="B58">Paretas-Martínez et al. 2007</xref>: 475).</p><fig id="F26" position="float" orientation="portrait"><label>Figure 26.</label><caption><p><italic><tp:taxon-name><tp:taxon-name-part taxon-name-part-type="genus" reg="Lobopterocharips">Lobopterocharips</tp:taxon-name-part><tp:taxon-name-part taxon-name-part-type="species" reg="arreplegata">arreplegata</tp:taxon-name-part></tp:taxon-name></italic> Paretas-Martinez and Pujade-Villar, 2007. Fore wing (<bold>1</bold>); mesosoma, lateral view (<bold>2</bold>); propodeum (<bold>3</bold>); head, anterior view (<bold>4</bold>); antenna (<bold>5</bold>).</p></caption><graphic xmlns:xlink="http://www.w3.org/1999/xlink" xlink:href="zookeys-822-079-g026.jpg" position="float" orientation="portrait" xlink:type="simple" id="oo_262613.jpg"/></fig></tp:treatment-sec><ref-list><ref id="B58"><mixed-citation xmlns:xlink="http://www.w3.org/1999/xlink" xlink:type="simple"><person-group><name name-style="western"><surname>Paretas-Martínez</surname><given-names>J</given-names></name><name name-style="western"><surname>Arnedo</surname><given-names>MA</given-names></name><name name-style="western"><surname>Melika</surname><given-names>G</given-names></name><name name-style="western"><surname>Selfa</surname><given-names>J</given-names></name><name name-style="western"><surname>Seco-Fernández</surname><given-names>MV</given-names></name><name name-style="western"><surname>Fülöp</surname><given-names>D</given-names></name><name name-style="western"><surname>Pujade-Villar</surname><given-names>J</given-names></name></person-group> (<year>2007</year>) <article-title>Phylogeny of the parasitic wasp subfamily <tp:taxon-name><tp:taxon-name-part taxon-name-part-type="subfamily">Charipinae</tp:taxon-name-part></tp:taxon-name> (<tp:taxon-name><tp:taxon-name-part taxon-name-part-type="order">Hymenoptera</tp:taxon-name-part></tp:taxon-name>, <tp:taxon-name><tp:taxon-name-part taxon-name-part-type="superfamily">Cynipoidea</tp:taxon-name-part></tp:taxon-name>, <tp:taxon-name><tp:taxon-name-part taxon-name-part-type="family">Figitidae</tp:taxon-name-part></tp:taxon-name>).</article-title><source>Zoologica Scripta</source><volume>36</volume>: <fpage>153</fpage>–<lpage>172</lpage>. <ext-link xlink:type="simple" ext-link-type="doi" xlink:href="10.1111/j.1463-6409.2006.00269.x">https://doi.org/10.1111/j.1463-6409.2006.00269.x</ext-link></mixed-citation></ref></ref-list></tp:taxon-treatment>
