# Supplementary material for: Keys to world Charipinae (Hymenoptera, Cynipoidea, Figitidae)
Source: Zookeys. 2019 Feb 6;(822):79–139. doi: 10.3897/zookeys.822.30151 (PMC6374356; doi:10.3897/zookeys.822.30151)
Supplement: XML Treatment for Lytoxysta [file zookeys.822.30151-treatment6.xml]

<!DOCTYPE tp:taxon-treatment
  PUBLIC "-//TaxonX//DTD Taxonomic Treatment Publishing DTD v0 20100105//EN" "tax-treatment-NSO.dtd">
<tp:taxon-treatment xmlns:tp="http://www.plazi.org/taxpub"><tp:treatment-meta><kwd-group><label>Taxon classification</label><kwd><named-content xmlns:xlink="http://www.w3.org/1999/xlink" content-type="kingdom">Animalia</named-content></kwd><kwd><named-content xmlns:xlink="http://www.w3.org/1999/xlink" content-type="order">Hymenoptera</named-content></kwd><kwd><named-content xmlns:xlink="http://www.w3.org/1999/xlink" content-type="family">Figitidae</named-content></kwd></kwd-group><mixed-citation publication-type="journal"><person-group><name><surname>Ferrer-Suay</surname><given-names>Mar</given-names></name><name><surname>elfa</surname><given-names>Jesús</given-names></name><name><surname>Pujade-Villar</surname><given-names>Juli</given-names></name></person-group><article-title>Keys to world <tp:taxon-name><tp:taxon-name-part taxon-name-part-type="subfamily">Charipinae</tp:taxon-name-part></tp:taxon-name> (<tp:taxon-name><tp:taxon-name-part taxon-name-part-type="order">Hymenoptera</tp:taxon-name-part></tp:taxon-name>, <tp:taxon-name><tp:taxon-name-part taxon-name-part-type="superfamily">Cynipoidea</tp:taxon-name-part></tp:taxon-name>, <tp:taxon-name><tp:taxon-name-part taxon-name-part-type="family">Figitidae</tp:taxon-name-part></tp:taxon-name>)</article-title><source>Zookeys</source><day>6</day><month>2</month><year>2019</year><volume>2019</volume><issue>822</issue><fpage>79</fpage><lpage>139</lpage><pub-id pub-id-type="doi">10.3897/zookeys.822.30151</pub-id></mixed-citation></tp:treatment-meta><tp:nomenclature><tp:taxon-name>
              <tp:taxon-name-part taxon-name-part-type="genus" reg="Lytoxysta">Lytoxysta</tp:taxon-name-part>
            </tp:taxon-name><tp:taxon-authority>Kieffer, 1909</tp:taxon-authority><tp:nomenclature-citation-list><tp:nomenclature-citation><tp:taxon-name>
                  <tp:taxon-name-part taxon-name-part-type="genus" reg="Lytoxysta">Lytoxysta</tp:taxon-name-part>
                </tp:taxon-name><comment>Kieffer, 1909: 479. Type: <tp:taxon-name><tp:taxon-name-part taxon-name-part-type="genus" reg="Lytoxysta">Lytoxysta</tp:taxon-name-part><tp:taxon-name-part taxon-name-part-type="species" reg="brevipalpis">brevipalpis</tp:taxon-name-part></tp:taxon-name> Kieffer, 1909.</comment></tp:nomenclature-citation></tp:nomenclature-citation-list></tp:nomenclature><tp:treatment-sec sec-type="General features" id="SECID0ECXEK"><title>General features.</title><p><italic>Head</italic>. Triangular, higher than it is wide, covered by fine reticulated sculpture. Covered by very few scattered setae (Fig. <xref ref-type="fig" rid="F27">27</xref>[9]).</p><p><italic>Antenna</italic>. Female: 13-segmented, filiform (Fig. <xref ref-type="fig" rid="F27">27</xref>[2]). Male: 13-segmented, filiform (Fig. <xref ref-type="fig" rid="F27">27</xref>[3]).</p><p><italic>Mesosoma</italic>. Entirely covered by fine reticulated sculpture (Fig. <xref ref-type="fig" rid="F27">27</xref>[7]). Pronotum has no carinae present (Fig. <xref ref-type="fig" rid="F27">27</xref>[8]). Apex of scutellum has irregular carinae (Fig. <xref ref-type="fig" rid="F27">27</xref>[5]). Propodeum covered by abundant long setae; two thin and short propodeal carinae on top (Fig. <xref ref-type="fig" rid="F27">27</xref>[4]).</p><p><italic>Forewing</italic>. Longer than body with dense pubescence and marginal setae. Radial cell is open. R1 and Rs are short and do not reach the costal margin (Fig. <xref ref-type="fig" rid="F27">27</xref>[1]).</p><p><italic>Metasoma</italic>. Anterior part with an incomplete ring of setae, glabrous at centre and wider laterally. Metasoma smooth and shiny, T3 and T4 clearly distinguished.</p></tp:treatment-sec><tp:treatment-sec sec-type="comments" id="SECID0E1YEK"><title>Comments.</title><p>Until now there is only one species known of this genus, <italic><tp:taxon-name><tp:taxon-name-part taxon-name-part-type="genus" reg="Lytoxysta">Lytoxysta</tp:taxon-name-part><tp:taxon-name-part taxon-name-part-type="species" reg="brevipalpis">brevipalpis</tp:taxon-name-part></tp:taxon-name></italic> Kieffer, 1909.</p></tp:treatment-sec><tp:treatment-sec sec-type="distribution" id="SECID0ELZEK"><title>Distribution.</title><p>Canada (British Columbia and Manitoba) and USA (California) (<xref ref-type="bibr" rid="B2">Andrews 1978</xref>: 24); USA (Massachusetts) (<xref ref-type="bibr" rid="B49">Kieffer 1909</xref>: 480).</p></tp:treatment-sec><tp:treatment-sec sec-type="host" id="SECID0EZZEK"><title>Hosts.</title><p>Cited in <italic><tp:taxon-name><tp:taxon-name-part taxon-name-part-type="genus" reg="Chaitophorus">Chaitophorus</tp:taxon-name-part><tp:taxon-name-part taxon-name-part-type="species" reg="salicicorticis">salicicorticis</tp:taxon-name-part></tp:taxon-name></italic>, <italic><tp:taxon-name><tp:taxon-name-part taxon-name-part-type="genus" reg="Aphis">Aphis</tp:taxon-name-part></tp:taxon-name></italic> sp. and <italic><tp:taxon-name><tp:taxon-name-part taxon-name-part-type="genus" reg="Dactynotus">Dactynotus</tp:taxon-name-part></tp:taxon-name></italic> sp. throughout <italic><tp:taxon-name><tp:taxon-name-part taxon-name-part-type="genus" reg="Aphidius">Aphidius</tp:taxon-name-part></tp:taxon-name></italic> sp. and <italic><tp:taxon-name><tp:taxon-name-part taxon-name-part-type="genus" reg="Lysiphlebus">Lysiphlebus</tp:taxon-name-part></tp:taxon-name></italic> sp. (<xref ref-type="bibr" rid="B2">Andrews 1978</xref>: 24).</p><fig id="F27" position="float" orientation="portrait"><label>Figure 27.</label><caption><p><italic><tp:taxon-name><tp:taxon-name-part taxon-name-part-type="genus" reg="Lytoxysta">Lytoxysta</tp:taxon-name-part><tp:taxon-name-part taxon-name-part-type="species" reg="brevipalpis">brevipalpis</tp:taxon-name-part></tp:taxon-name></italic> Kieffer, 1909. Fore wing (<bold>1</bold>); antenna female (<bold>2</bold>); antenna male (<bold>3</bold>); propodeum (<bold>4</bold>); mesoscutum (<bold>5</bold>); metasoma (<bold>6</bold>); mesosoa, lateral view (<bold>7</bold>); pronotum (<bold>8</bold>); head, anterior view (<bold>9</bold>).</p></caption><graphic xmlns:xlink="http://www.w3.org/1999/xlink" xlink:href="zookeys-822-079-g027.jpg" position="float" orientation="portrait" xlink:type="simple" id="oo_262614.jpg"/></fig></tp:treatment-sec><ref-list><ref id="B2"><mixed-citation xmlns:xlink="http://www.w3.org/1999/xlink" xlink:type="simple"><person-group><name name-style="western"><surname>Andrews</surname><given-names>FG</given-names></name></person-group> (<year>1978</year>) <article-title>Taxonomy and host specificity of Nearctic <tp:taxon-name><tp:taxon-name-part taxon-name-part-type="subfamily">Alloxystinae</tp:taxon-name-part></tp:taxon-name> with a catalogue of the World species (<tp:taxon-name><tp:taxon-name-part taxon-name-part-type="order">Hymenoptera</tp:taxon-name-part></tp:taxon-name>: <tp:taxon-name><tp:taxon-name-part taxon-name-part-type="family">Cynipidae</tp:taxon-name-part></tp:taxon-name>).</article-title><source>Occasional Papers in Entomology</source><volume>25</volume>: <fpage>1</fpage>–<lpage>128</lpage>.</mixed-citation></ref><ref id="B49"><mixed-citation xmlns:xlink="http://www.w3.org/1999/xlink" xlink:type="simple"><person-group><name name-style="western"><surname>Kieffer</surname><given-names>JJ</given-names></name></person-group> (<year>1909</year>) <article-title>Beschreibung neuer in Blattlausen schmartozender Cynipiden.</article-title><source>Naturwissenschaftliche Zeitschrift für Forsten und Landwirtschaft Stuttgart</source><volume>7</volume>: <fpage>479</fpage>–<lpage>482</lpage>.</mixed-citation></ref></ref-list></tp:taxon-treatment>
