# Supplementary material for: Keys to world Charipinae (Hymenoptera, Cynipoidea, Figitidae)
Source: Zookeys. 2019 Feb 6;(822):79–139. doi: 10.3897/zookeys.822.30151 (PMC6374356; doi:10.3897/zookeys.822.30151)
Supplement: XML Treatment for Phaenoglyphis [file zookeys.822.30151-treatment7.xml]

<!DOCTYPE tp:taxon-treatment
  PUBLIC "-//TaxonX//DTD Taxonomic Treatment Publishing DTD v0 20100105//EN" "tax-treatment-NSO.dtd">
<tp:taxon-treatment xmlns:tp="http://www.plazi.org/taxpub"><tp:treatment-meta><kwd-group><label>Taxon classification</label><kwd><named-content xmlns:xlink="http://www.w3.org/1999/xlink" content-type="kingdom">Animalia</named-content></kwd><kwd><named-content xmlns:xlink="http://www.w3.org/1999/xlink" content-type="order">Hymenoptera</named-content></kwd><kwd><named-content xmlns:xlink="http://www.w3.org/1999/xlink" content-type="family">Figitidae</named-content></kwd></kwd-group><mixed-citation publication-type="journal"><person-group><name><surname>Ferrer-Suay</surname><given-names>Mar</given-names></name><name><surname>elfa</surname><given-names>Jesús</given-names></name><name><surname>Pujade-Villar</surname><given-names>Juli</given-names></name></person-group><article-title>Keys to world <tp:taxon-name><tp:taxon-name-part taxon-name-part-type="subfamily">Charipinae</tp:taxon-name-part></tp:taxon-name> (<tp:taxon-name><tp:taxon-name-part taxon-name-part-type="order">Hymenoptera</tp:taxon-name-part></tp:taxon-name>, <tp:taxon-name><tp:taxon-name-part taxon-name-part-type="superfamily">Cynipoidea</tp:taxon-name-part></tp:taxon-name>, <tp:taxon-name><tp:taxon-name-part taxon-name-part-type="family">Figitidae</tp:taxon-name-part></tp:taxon-name>)</article-title><source>Zookeys</source><day>6</day><month>2</month><year>2019</year><volume>2019</volume><issue>822</issue><fpage>79</fpage><lpage>139</lpage><pub-id pub-id-type="doi">10.3897/zookeys.822.30151</pub-id></mixed-citation></tp:treatment-meta><tp:nomenclature><tp:taxon-name>
              <tp:taxon-name-part taxon-name-part-type="genus" reg="Phaenoglyphis">Phaenoglyphis</tp:taxon-name-part>
            </tp:taxon-name><tp:taxon-authority>Förster, 1896</tp:taxon-authority><tp:nomenclature-citation-list><tp:nomenclature-citation><tp:taxon-name>
                  <tp:taxon-name-part taxon-name-part-type="genus" reg="Phaenoglyphis">Phaenoglyphis</tp:taxon-name-part>
                </tp:taxon-name><comment>Förster, 1869: 338. Type: <tp:taxon-name><tp:taxon-name-part taxon-name-part-type="genus" reg="Phaenoglyphis">Phaenoglyphis</tp:taxon-name-part><tp:taxon-name-part taxon-name-part-type="species" reg="xanthochroa">xanthochroa</tp:taxon-name-part></tp:taxon-name> Förster, 1869.</comment></tp:nomenclature-citation><tp:nomenclature-citation><tp:taxon-name>
                  <tp:taxon-name-part taxon-name-part-type="genus" reg="Hemicrisis">Hemicrisis</tp:taxon-name-part>
                </tp:taxon-name><comment>Förster, 1869: 338. Type: <tp:taxon-name><tp:taxon-name-part taxon-name-part-type="genus" reg="Hemicrisis">Hemicrisis</tp:taxon-name-part><tp:taxon-name-part taxon-name-part-type="species" reg="ruficornis">ruficornis</tp:taxon-name-part></tp:taxon-name> Förster, 1869. Synonymized by <xref ref-type="bibr" rid="B21">Evenhuis (1973</xref>: 218). See the history of placement in Pujade-Villar and Paretas-Martínez (2006).</comment></tp:nomenclature-citation><tp:nomenclature-citation><tp:taxon-name>
                  <tp:taxon-name-part taxon-name-part-type="genus" reg="Glyptoxysta">Glyptoxysta</tp:taxon-name-part>
                </tp:taxon-name><comment>Thomson, 1877: 812. Type: <tp:taxon-name><tp:taxon-name-part taxon-name-part-type="genus" reg="Auloxysta">Auloxysta</tp:taxon-name-part><tp:taxon-name-part taxon-name-part-type="species" reg="nigripes">nigripes</tp:taxon-name-part></tp:taxon-name> Thomson, 1877, by subsequent designation (<xref ref-type="bibr" rid="B6">Ashmead 1903</xref>: 142) (vide <xref ref-type="bibr" rid="B64">Rohwer and Fagan 1919</xref>: 237). Synonymized by <xref ref-type="bibr" rid="B44">Hellén (1963</xref>: 5).</comment></tp:nomenclature-citation><tp:nomenclature-citation><tp:taxon-name>
                  <tp:taxon-name-part taxon-name-part-type="genus" reg="Bothrioxysta">Bothrioxysta</tp:taxon-name-part>
                </tp:taxon-name><comment>Kieffer, 1902: 11. Type: <tp:taxon-name><tp:taxon-name-part taxon-name-part-type="genus" reg="Auloxysta">Auloxysta</tp:taxon-name-part><tp:taxon-name-part taxon-name-part-type="species" reg="nigripes">nigripes</tp:taxon-name-part></tp:taxon-name> Thomson, 1877, by subsequent designation (Rohwer and Fagan 1917: 362). Synonymized by <xref ref-type="bibr" rid="B44">Hellén (1963</xref>: 5).</comment></tp:nomenclature-citation><tp:nomenclature-citation><tp:taxon-name>
                  <tp:taxon-name-part taxon-name-part-type="genus" reg="Charipsella">Charipsella</tp:taxon-name-part>
                </tp:taxon-name><comment>Brèthes, 1913: 159. Type: <tp:taxon-name><tp:taxon-name-part taxon-name-part-type="genus" reg="Charipsella">Charipsella</tp:taxon-name-part><tp:taxon-name-part taxon-name-part-type="species" reg="laevigata">laevigata</tp:taxon-name-part></tp:taxon-name> Bréthes, 1913. Synonymized by <xref ref-type="bibr" rid="B63">Quinlan and Evenhuis (1980</xref>: 428).</comment></tp:nomenclature-citation></tp:nomenclature-citation-list></tp:nomenclature><tp:treatment-sec sec-type="General features" id="SECID0EQBFK"><title>General features.</title><p><italic>Head</italic>. Transversally ovate, smooth and shiny, slightly wider than it is high from the anterior view. Setae below and between toruli, without setae above toruli. Setae few and scattered on vertex, many setae on face. Transfacial line 1.1–1.2× height of compound eye. Malar space 0.3–0.4× height of compound eye (Fig. <xref ref-type="fig" rid="F28">28</xref>[1]).</p><p><italic>Antenna</italic>. Female: 13-segmented, filiform. All antennomers have sparse setae (Fig. <xref ref-type="fig" rid="F28">28</xref>[7]). Male: 14-segmented, filiform. All antennomers have sparse setae (Fig. <xref ref-type="fig" rid="F28">28</xref>[3]).</p><p><italic>Mesosoma</italic>. Pronotum entirely covered by long setae; two thick and long carinae are clearly visible (Fig. <xref ref-type="fig" rid="F28">28</xref>[6]). Mesoscutum smooth, shiny and round in dorsal view with scattered setae (Fig. <xref ref-type="fig" rid="F27">27</xref>[2, 5]). Scutellum smooth and shiny with scattered setae that are more abundant on apex. Propodeum covered with setae; two thin carinae are well-separated (Fig. <xref ref-type="fig" rid="F28">28</xref>[9]).</p><p><italic>Forewing</italic>. Longer than body, 1.3–1.6× as long as mesosoma and metasoma combined. Covered with dense pubescence; marginal setae present. Radial cell usually closed, very few species with partially or completely open radial cell.</p><p><italic>Metasoma</italic>. Anterior part has an incomplete ring of setae, is glabrous at centre and wider laterally. Metasoma smooth and shiny, T3 and T4 clearly distinguished (Fig. <xref ref-type="fig" rid="F28">28</xref>[9]).</p></tp:treatment-sec><tp:treatment-sec sec-type="distribution" id="SECID0EEDFK"><title>Distribution.</title><p>Cosmopolitan (Ferrer-Suay et al. 2012).</p></tp:treatment-sec><tp:treatment-sec sec-type="host" id="SECID0EJDFK"><title>Hosts.</title><p>Endoparasitoids of <tp:taxon-name><tp:taxon-name-part taxon-name-part-type="subfamily">Aphidiinae</tp:taxon-name-part></tp:taxon-name> (<tp:taxon-name><tp:taxon-name-part taxon-name-part-type="order">Hymenoptera</tp:taxon-name-part></tp:taxon-name>: <tp:taxon-name><tp:taxon-name-part taxon-name-part-type="family">Braconidae</tp:taxon-name-part></tp:taxon-name>) and <tp:taxon-name><tp:taxon-name-part taxon-name-part-type="subfamily">Aphelininae</tp:taxon-name-part></tp:taxon-name> (<tp:taxon-name><tp:taxon-name-part taxon-name-part-type="order">Hymenoptera</tp:taxon-name-part></tp:taxon-name>: <tp:taxon-name><tp:taxon-name-part taxon-name-part-type="family">Braconidae</tp:taxon-name-part></tp:taxon-name>) that are endoparasitoids of aphids (<tp:taxon-name><tp:taxon-name-part taxon-name-part-type="order">Hemiptera</tp:taxon-name-part></tp:taxon-name>: <tp:taxon-name><tp:taxon-name-part taxon-name-part-type="family">Aphididae</tp:taxon-name-part></tp:taxon-name>) (<xref ref-type="bibr" rid="B22">Fergusson 1986</xref>; <xref ref-type="bibr" rid="B54">Menke and Evenhuis 1991</xref>).</p><fig id="F28" position="float" orientation="portrait"><label>Figure 28.</label><caption><p><italic><tp:taxon-name><tp:taxon-name-part taxon-name-part-type="genus" reg="Phaenoglyphis">Phaenoglyphis</tp:taxon-name-part></tp:taxon-name></italic> general features. Head (<bold>1</bold>); mesoscutum with notauli (<bold>2</bold>); male antenna (<bold>3</bold>); mesosoma (<bold>4</bold>); mesoscutum without notauli (<bold>5</bold>); pronotum (<bold>6</bold>); female antenna (<bold>7</bold>); metasoma (<bold>8</bold>); propodeum (<bold>9</bold>).</p></caption><graphic xmlns:xlink="http://www.w3.org/1999/xlink" xlink:href="zookeys-822-079-g028.jpg" position="float" orientation="portrait" xlink:type="simple" id="oo_262615.jpg"/></fig></tp:treatment-sec><tp:treatment-sec><!--Section generated to contain objects referenced in tp:taxon-treatment.--><fig id="F27" position="float" orientation="portrait"><label>Figure 27.</label><caption><p><italic><tp:taxon-name><tp:taxon-name-part taxon-name-part-type="genus" reg="Lytoxysta">Lytoxysta</tp:taxon-name-part><tp:taxon-name-part taxon-name-part-type="species" reg="brevipalpis">brevipalpis</tp:taxon-name-part></tp:taxon-name></italic> Kieffer, 1909. Fore wing (<bold>1</bold>); antenna female (<bold>2</bold>); antenna male (<bold>3</bold>); propodeum (<bold>4</bold>); mesoscutum (<bold>5</bold>); metasoma (<bold>6</bold>); mesosoa, lateral view (<bold>7</bold>); pronotum (<bold>8</bold>); head, anterior view (<bold>9</bold>).</p></caption><graphic xmlns:xlink="http://www.w3.org/1999/xlink" xlink:href="zookeys-822-079-g027.jpg" position="float" orientation="portrait" xlink:type="simple" id="oo_262614.jpg"/></fig></tp:treatment-sec><ref-list><ref id="B21"><mixed-citation xmlns:xlink="http://www.w3.org/1999/xlink" xlink:type="simple"><person-group><name name-style="western"><surname>Evenhuis</surname><given-names>HH</given-names></name></person-group> (<year>1973</year>) <article-title>Studies on <tp:taxon-name><tp:taxon-name-part taxon-name-part-type="family">Cynipidae</tp:taxon-name-part></tp:taxon-name><tp:taxon-name><tp:taxon-name-part taxon-name-part-type="subfamily">Alloxystinae</tp:taxon-name-part></tp:taxon-name>. 3. The identity of <italic><tp:taxon-name><tp:taxon-name-part taxon-name-part-type="genus">Phaenoglyphis</tp:taxon-name-part><tp:taxon-name-part taxon-name-part-type="species">ruficornis</tp:taxon-name-part></tp:taxon-name></italic> (Förster, 1869) comb. nov.</article-title><source>Entomologische Berichten</source><volume>33</volume>: <fpage>218</fpage>–<lpage>219</lpage>.</mixed-citation></ref><ref id="B6"><mixed-citation xmlns:xlink="http://www.w3.org/1999/xlink" xlink:type="simple"><person-group><name name-style="western"><surname>Ashmead</surname><given-names>WH</given-names></name></person-group> (<year>1903</year>) <article-title>Classification of the gall-wasps and the parasitic Cynipoids, or the superfamily <tp:taxon-name><tp:taxon-name-part taxon-name-part-type="superfamily">Cynipoidea</tp:taxon-name-part></tp:taxon-name> III.</article-title><source>Psyche</source><volume>10</volume>: <fpage>140</fpage>–<lpage>155</lpage>. <ext-link xlink:type="simple" ext-link-type="doi" xlink:href="10.1155/1903/83423">https://doi.org/10.1155/1903/83423</ext-link></mixed-citation></ref><ref id="B64"><mixed-citation xmlns:xlink="http://www.w3.org/1999/xlink" xlink:type="simple"><person-group><name name-style="western"><surname>Rohwer</surname><given-names>SA</given-names></name><name name-style="western"><surname>Fagan</surname><given-names>M</given-names></name></person-group> (<year>1919</year>) <article-title>Additions and corrections to “The type-species of the genera of the <tp:taxon-name><tp:taxon-name-part taxon-name-part-type="superfamily">Cynipoidea</tp:taxon-name-part></tp:taxon-name>, or the gall wasps and parasitic Cynipoids”.</article-title><source>Proceedings of the United States National Museum</source><volume>55</volume>: <fpage>337</fpage>–<lpage>340</lpage>. <ext-link xlink:type="simple" ext-link-type="doi" xlink:href="10.5479/si.00963801.2266.237">https://doi.org/10.5479/si.00963801.2266.237</ext-link></mixed-citation></ref><ref id="B44"><mixed-citation xmlns:xlink="http://www.w3.org/1999/xlink" xlink:type="simple"><person-group><name name-style="western"><surname>Hellén</surname><given-names>W</given-names></name></person-group> (<year>1963</year>) <article-title>Die Alloxystininen Finnlands (<tp:taxon-name><tp:taxon-name-part taxon-name-part-type="order">Hymenoptera</tp:taxon-name-part></tp:taxon-name>: <tp:taxon-name><tp:taxon-name-part taxon-name-part-type="family">Cynipidae</tp:taxon-name-part></tp:taxon-name>).</article-title><source>Fauna Fennica</source><volume>15</volume>: <fpage>1</fpage>–<lpage>23</lpage>.</mixed-citation></ref><ref id="B63"><mixed-citation xmlns:xlink="http://www.w3.org/1999/xlink" xlink:type="simple"><person-group><name name-style="western"><surname>Quinlan</surname><given-names>J</given-names></name><name name-style="western"><surname>Evenhuis</surname><given-names>HH</given-names></name></person-group> (<year>1980</year>) <article-title>Status of the subfamily names <tp:taxon-name><tp:taxon-name-part taxon-name-part-type="subfamily">Charipinae</tp:taxon-name-part></tp:taxon-name> and <tp:taxon-name><tp:taxon-name-part taxon-name-part-type="subfamily">Alloxystinae</tp:taxon-name-part></tp:taxon-name> (<tp:taxon-name><tp:taxon-name-part taxon-name-part-type="order">Hymenoptera</tp:taxon-name-part></tp:taxon-name>: <tp:taxon-name><tp:taxon-name-part taxon-name-part-type="family">Cynipidae</tp:taxon-name-part></tp:taxon-name>).</article-title><source>Systematical Entomology</source><volume>5</volume>: <fpage>427</fpage>–<lpage>430</lpage>. <ext-link xlink:type="simple" ext-link-type="doi" xlink:href="10.1111/j.1365-3113.1980.tb00426.x">https://doi.org/10.1111/j.1365-3113.1980.tb00426.x</ext-link></mixed-citation></ref><ref id="B22"><mixed-citation xmlns:xlink="http://www.w3.org/1999/xlink" xlink:type="simple"><person-group><name name-style="western"><surname>Fergusson</surname><given-names>NDM</given-names></name></person-group> (<year>1986</year>) <tp:taxon-name><tp:taxon-name-part taxon-name-part-type="family">Charipidae</tp:taxon-name-part></tp:taxon-name>, <tp:taxon-name><tp:taxon-name-part taxon-name-part-type="family">Ibaliidae</tp:taxon-name-part></tp:taxon-name> and <tp:taxon-name><tp:taxon-name-part taxon-name-part-type="family">Figitidae</tp:taxon-name-part></tp:taxon-name> (<tp:taxon-name><tp:taxon-name-part taxon-name-part-type="order">Hymenoptera</tp:taxon-name-part></tp:taxon-name>: <tp:taxon-name><tp:taxon-name-part taxon-name-part-type="superfamily">Cynipoidea</tp:taxon-name-part></tp:taxon-name>). Handbook of Identification British Insects 8(1c): 1–55.</mixed-citation></ref><ref id="B54"><mixed-citation xmlns:xlink="http://www.w3.org/1999/xlink" xlink:type="simple"><person-group><name name-style="western"><surname>Menke</surname><given-names>AS</given-names></name><name name-style="western"><surname>Evenhuis</surname><given-names>HH</given-names></name></person-group> (<year>1991</year>) <article-title>North American <tp:taxon-name><tp:taxon-name-part taxon-name-part-type="family">Charipidae</tp:taxon-name-part></tp:taxon-name>: key to genera, nomenclature, species checklists, and a new species of <italic><tp:taxon-name><tp:taxon-name-part taxon-name-part-type="genus">Dilyta</tp:taxon-name-part></tp:taxon-name></italic> Förster (<tp:taxon-name><tp:taxon-name-part taxon-name-part-type="order">Hymenoptera</tp:taxon-name-part></tp:taxon-name>: <tp:taxon-name><tp:taxon-name-part taxon-name-part-type="superfamily">Cynipoidea</tp:taxon-name-part></tp:taxon-name>).</article-title><source>Proceedings of the Entomological Society of Washington</source><volume>93</volume>: <fpage>136</fpage>–<lpage>158</lpage>.</mixed-citation></ref></ref-list></tp:taxon-treatment>
