# Supplementary material for: Keys to world Charipinae (Hymenoptera, Cynipoidea, Figitidae)
Source: Zookeys. 2019 Feb 6;(822):79–139. doi: 10.3897/zookeys.822.30151 (PMC6374356; doi:10.3897/zookeys.822.30151)
Supplement: XML Treatment for Thoreauana [file zookeys.822.30151-treatment8.xml]

<!DOCTYPE tp:taxon-treatment
  PUBLIC "-//TaxonX//DTD Taxonomic Treatment Publishing DTD v0 20100105//EN" "tax-treatment-NSO.dtd">
<tp:taxon-treatment xmlns:tp="http://www.plazi.org/taxpub"><tp:treatment-meta><kwd-group><label>Taxon classification</label><kwd><named-content xmlns:xlink="http://www.w3.org/1999/xlink" content-type="kingdom">Animalia</named-content></kwd><kwd><named-content xmlns:xlink="http://www.w3.org/1999/xlink" content-type="order">Hymenoptera</named-content></kwd><kwd><named-content xmlns:xlink="http://www.w3.org/1999/xlink" content-type="family">Figitidae</named-content></kwd></kwd-group><mixed-citation publication-type="journal"><person-group><name><surname>Ferrer-Suay</surname><given-names>Mar</given-names></name><name><surname>elfa</surname><given-names>Jesús</given-names></name><name><surname>Pujade-Villar</surname><given-names>Juli</given-names></name></person-group><article-title>Keys to world <tp:taxon-name><tp:taxon-name-part taxon-name-part-type="subfamily">Charipinae</tp:taxon-name-part></tp:taxon-name> (<tp:taxon-name><tp:taxon-name-part taxon-name-part-type="order">Hymenoptera</tp:taxon-name-part></tp:taxon-name>, <tp:taxon-name><tp:taxon-name-part taxon-name-part-type="superfamily">Cynipoidea</tp:taxon-name-part></tp:taxon-name>, <tp:taxon-name><tp:taxon-name-part taxon-name-part-type="family">Figitidae</tp:taxon-name-part></tp:taxon-name>)</article-title><source>Zookeys</source><day>6</day><month>2</month><year>2019</year><volume>2019</volume><issue>822</issue><fpage>79</fpage><lpage>139</lpage><pub-id pub-id-type="doi">10.3897/zookeys.822.30151</pub-id></mixed-citation></tp:treatment-meta><tp:nomenclature><tp:taxon-name>
              <tp:taxon-name-part taxon-name-part-type="genus" reg="Thoreauana">Thoreauana</tp:taxon-name-part>
            </tp:taxon-name><tp:taxon-authority>Girault, 1930</tp:taxon-authority><tp:nomenclature-citation-list><tp:nomenclature-citation><tp:taxon-name>
                  <tp:taxon-name-part taxon-name-part-type="genus" reg="Thoreauana">Thoreauana</tp:taxon-name-part>
                </tp:taxon-name><comment>Girault, 1930: 2. Type: <tp:taxon-name><tp:taxon-name-part taxon-name-part-type="genus" reg="Thoreauana">Thoreauana</tp:taxon-name-part><tp:taxon-name-part taxon-name-part-type="species" reg="nativa">nativa</tp:taxon-name-part></tp:taxon-name> Girault.</comment></tp:nomenclature-citation></tp:nomenclature-citation-list></tp:nomenclature><tp:treatment-sec sec-type="General features" id="SECID0EHYHK"><title>General features.</title><p><italic>Head</italic>. Rounded in anterior view, eyes at the midline of the head, malar space subequal to the distance from the external margin of the lateral ocellus to the dorsal margin of the compound eye, measured in the anterior view; abundant setae below the toruli; sparse setae on frons (Fig. <xref ref-type="fig" rid="F33">33</xref>[1]).</p><p><italic>Antenna</italic>. Female: 11-segmented, clavate. Male: 12-segmented, clavate (Fig. <xref ref-type="fig" rid="F33">33</xref>[3]).</p><p><italic>Mesosoma</italic>. Pronotum with setae only on its anterior part; pronotal carinae are small and only slightly indicated (Fig. <xref ref-type="fig" rid="F33">33</xref>[5]). Mesoscutum is smooth, shiny and almost without setae. No sutures on the mesopleuron (Fig. <xref ref-type="fig" rid="F33">33</xref>[4]). Scutellum smooth with sparse setae on its posterior and lateral parts; one small carina on each side of scutellum apex that are symmetrical, with a distance between them equivalent to the distance between the propodeal carinae. Propodeum with two strong and broad carinae (Fig. <xref ref-type="fig" rid="F33">33</xref>[5]).</p><p><italic>Forewing</italic>. Large, longer than body, covered in dense pubescence; marginal setae present and long; veins yellow to light brown; radial cell small and completely open; R1 is very short, incomplete and does not reaching the costal margin; 2r is shorter than Sc + R1; Rs is short and nearly straight, reaching the wing margin; Cu1a, M + Cu1a, R s + M and M veins absent (Fig. <xref ref-type="fig" rid="F33">33</xref>[2]).</p><p><italic>Metasoma</italic>. Proximal part has a complete ring of setae; metasoma non-segmented, only one tergite visible (Fig. <xref ref-type="fig" rid="F33">33</xref>[6]).</p></tp:treatment-sec><tp:treatment-sec sec-type="distribution" id="SECID0E2ZHK"><title>Distribution.</title><p>Australia (<xref ref-type="bibr" rid="B41">Girault 1930</xref>: 274, 1935: 2; <xref ref-type="bibr" rid="B56">Paretas-Martínez and Pujade-Villar 2006</xref>: 224).</p></tp:treatment-sec><tp:treatment-sec sec-type="host" id="SECID0EJ1HK"><title>Hosts.</title><p>Unknown.</p><fig id="F33" position="float" orientation="portrait"><label>Figure 33.</label><caption><p><italic><tp:taxon-name><tp:taxon-name-part taxon-name-part-type="genus" reg="Thoreauana">Thoreauana</tp:taxon-name-part></tp:taxon-name></italic> general features. Head (<bold>1</bold>); forewing (<bold>2</bold>); antenna (<bold>3</bold>); mesosoma (<bold>4</bold>); mesoscutum (<bold>5</bold>); metasoma (<bold>6</bold>).</p></caption><graphic xmlns:xlink="http://www.w3.org/1999/xlink" xlink:href="zookeys-822-079-g033.jpg" position="float" orientation="portrait" xlink:type="simple" id="oo_262620.jpg"/></fig></tp:treatment-sec><ref-list><ref id="B41"><mixed-citation xmlns:xlink="http://www.w3.org/1999/xlink" xlink:type="simple"><person-group><name name-style="western"><surname>Girault</surname><given-names>AA</given-names></name></person-group> (<year>1930</year>) <source>New pests from Australia, VIII. Privately published.</source><publisher-name>Brisbane</publisher-name>, <publisher-loc>Australia</publisher-loc>, <size units="page">6 pp</size>.</mixed-citation></ref><ref id="B56"><mixed-citation xmlns:xlink="http://www.w3.org/1999/xlink" xlink:type="simple"><person-group><name name-style="western"><surname>Paretas-Martínez</surname><given-names>J</given-names></name><name name-style="western"><surname>Pujade-Villar</surname><given-names>J</given-names></name></person-group> (<year>2006</year>) <article-title>Two genera of <tp:taxon-name><tp:taxon-name-part taxon-name-part-type="subfamily">Charipinae</tp:taxon-name-part></tp:taxon-name> (<tp:taxon-name><tp:taxon-name-part taxon-name-part-type="order">Hymenoptera</tp:taxon-name-part></tp:taxon-name>: <tp:taxon-name><tp:taxon-name-part taxon-name-part-type="family">Figitidae</tp:taxon-name-part></tp:taxon-name>) from Australia: revision of the genus <italic><tp:taxon-name><tp:taxon-name-part taxon-name-part-type="genus">Thoreauana</tp:taxon-name-part></tp:taxon-name></italic> Girault, 1930 and description of <italic><tp:taxon-name><tp:taxon-name-part taxon-name-part-type="genus">Dilapothor</tp:taxon-name-part></tp:taxon-name></italic> n. gen.</article-title><source>Australian Journal of Entomology</source><volume>45</volume>: <fpage>219</fpage>–<lpage>226</lpage>. <ext-link xlink:type="simple" ext-link-type="doi" xlink:href="10.1111/j.1440-6055.2006.00536.x">https://doi.org/10.1111/j.1440-6055.2006.00536.x</ext-link></mixed-citation></ref></ref-list></tp:taxon-treatment>
